# Supplementary material for: ROS-Responsive Fluorinated Oxalate Nanomedicine for Dual Chemiluminescence/1⁹F MRI Imaging and Targeted Drug Release
Source: Int J Mol Sci. 2025 Apr 2;26(7):3304. doi: 10.3390/ijms26073304 (PMC11989819; doi:10.3390/ijms26073304)
Supplement: Supplementary file 1 [file ijms-26-03304-s001.zip]

Archive with 1 entries (1 files):
- ijms-3498624-supplementary.pdf
